# Supplementary material for: Adoption of the Nutrition Care Process in Manual and Software Formats: A Systematic Review Across International Dietetic Settings
Source: Healthcare (Basel). 2026 May 3;14(9):1235. doi: 10.3390/healthcare14091235 (PMC13163665; doi:10.3390/healthcare14091235)
Supplement: Supplementary file 1 [file healthcare-14-01235-s001.zip]

Archive with 1 entries (1 files):
- healthcare-4255825-supplementary.pdf
